# Supplementary material for: Protocol for preparing fiber-defined simulated media for growth profiling of diverse human gut bacterial isolates
Source: STAR Protoc. 2026 May 29;7(2):104608. doi: 10.1016/j.xpro.2026.104608 (PMC13240800; doi:10.1016/j.xpro.2026.104608)
Supplement: Data S1. Raw OD600 measurements for all strains across timepoints and conditions (Sheets S1A and S1B), related to Step 9 [file mmc1.xlsx]

## Sheet: S1A_Fig1_raw
Strain	Bacteroidota	Firmicutes	Actinobacteriota	Proteobacteria	Fusobacteriota
Phocaeicola dorei	0.702
Bacteroides uniformis	0.678
Bacteroides ovatus	0.546
Bacteroides fragilis	0.526
Bacteroides intestinalis	0.521
Bacteroides xylanisolvens	0.609
Bacteroides bouchesdurhonensis	0.522
Bacteroides nordii	0.473
Parabacteroides distasonis	0.367
Agathobacter rectalis		0.683
Clostridium baratii		0.682
Streptococcus sp		0.691
Limosilactobacillus mucosae		0.623
Bariatricus comes		0.611
Holdemanella biformis		0.61
Sarcina perfringens		0.579
Enterococcus saccharolyticus		0.572
Streptococcus lutetiensis		0.566
Paraclostridium dentum		0.562
Ligilactobacillus ruminis		0.598
Enterococcus lactis		0.521
Streptococcus infantarius		0.517
Dielma fastidiosa		0.543
Clostridium symbiosum		0.469
Enterococcus hirae		0.445
Bifidobacterium dentium			0.555
Bifidobacterium adolescentis			0.498
Enterobacter hormaechei				0.721
Escherichia coli				0.676
Fusobacterium varium					0.453
Cetobacterium somerae					0.642

## Sheet: S1B_Fig2_raw
Strain	T24_High Fiber	T24_Low Fiber	T48_High Fiber	T48_Low Fiber	T24_Low Fiber - High Fiber	T48_Low Fiber - High Fiber
Enterococcus hirae	0.092	0.692	0.02	0.438	0.6	0.418
Bifidobacterium dentium	0.187	0.659	0.232	0.443	0.472	0.211
Bacteroides fragilis	0.142	0.666	0.428	0.506	0.524	0.078
Limosilactobacillus mucosae	0.301	0.673	0.423	0.535	0.372	0.112
Bariatricus comes	0.17	0.649	0.472	0.538	0.479	0.066
Bacteroides intestinalis	0.051	0.554	0.07	0.496	0.503	0.426
Phocaeicola dorei	0.051	0.49	0.001	0.501	0.439	0.5
Bacteroides uniformis	0.074	0.669	0.206	0.417	0.595	0.211
Bacteroides ovatus	0.068	0.662	0.844	0.42	0.594	-0.424
Fusobacterium varium	0.251	0.487	-0.04	0.548	0.236	0.588
Sarcina perfringens	0.256	0.546	0.094	0.616	0.29	0.522
Clostridium baratii	-0.002	0.37	-0.026	0.28	0.372	0.306
Enterobacter hormaechei	0.459	1.016	0.494	0.761	0.557	0.267
Ligilactobacillus ruminis	0.743	0.976	0.648	0.722	0.233	0.074
Enterococcus saccharolyticus	0.79	0.467	0.754	0.33	-0.323	-0.424
Bifidobacterium adolescentis	0.697	1.12	0.433	0.879	0.423	0.446
Paraclostridium dentum	0.586	1.035	0.441	0.827	0.449	0.386
Dielma fastidiosa	0.619	0.541	0.49	0.377	-0.078	-0.113
Streptococcus infantarius	0.674	0.475	0.357	0.651	-0.199	0.294
Agathobacter rectalis	0.588	0.449	0.297	0.411	-0.139	0.114
Parabacteroides distasonis	0.541	0.982	0.572	0.771	0.441	0.199
Bacteroides xylanisolvens	0.83	0.463	0.574	0.366	-0.367	-0.208
Bacteroides bouchesdurhonensis	0.754	0.536	0.765	0.397	-0.218	-0.368
Holdemanella biformis	0.673	0.496	0.597	0.547	-0.177	-0.05
Streptococcus sp	0.764	0.669	0.624	0.373	-0.095	-0.251
Enterococcus lactis	0.685	0.473	0.273	0.297	-0.212	0.024
Streptococcus lutetiensis	0.579	0.31	0.501	0.273	-0.269	-0.228
Escherichia coli	0.56	0.585	0.328	0.598	0.025	0.27
Bacteroides nordii	0.589	0.522	0.335	0.317	-0.067	-0.018
Clostridium symbiosum	0.742	0.528	0.333	0.244	-0.214	-0.089
Cetobacterium somerae	0.496	0.532	0.545	0.693	0.036	0.148
								Note: Positive values indicate enhanced growth under low-fiber conditions, whereas negative values indicate enhanced growth under high-fiber conditions.
