# Supplementary material for: Protocol for preparing fiber-defined simulated media for growth profiling of diverse human gut bacterial isolates
Source: STAR Protoc. 2026 May 29;7(2):104608. doi: 10.1016/j.xpro.2026.104608 (PMC13240800; doi:10.1016/j.xpro.2026.104608)
Supplement: Data S2. Blank-corrected OD600 values used for growth analysis across fiber-defined conditions, related to Step 9 [file mmc2.xlsx]

## Sheet: S2_blank_corrected
High Fiber							Low Fiber
Strain	Diet	T0	T24	T48			Strain	Diet	T0	T24	T48
Enterococcus hirae	High Fiber	0.072	0.164	0.092			Enterococcus hirae	Low Fiber	0.121	0.813	0.559
Bifidobacterium dentium	High Fiber	0.061	0.248	0.293			Bifidobacterium dentium	Low Fiber	0.064	0.723	0.507
Bacteroides fragilis	High Fiber	0.09	0.232	0.518			Bacteroides fragilis	Low Fiber	0.128	0.794	0.634
Limosilactobacillus mucosae	High Fiber	0.086	0.387	0.509			Limosilactobacillus mucosae	Low Fiber	0.106	0.779	0.641
Bariatricus comes	High Fiber	0.08	0.25	0.552			Bariatricus comes	Low Fiber	0.088	0.737	0.626
Bacteroides intestinalis	High Fiber	0.096	0.147	0.166			Bacteroides intestinalis	Low Fiber	0.101	0.655	0.597
Phocaeicola dorei	High Fiber	0.102	0.153	0.103			Phocaeicola dorei	Low Fiber	0.112	0.602	0.613
Bacteroides uniformis	High Fiber	0.075	0.149	0.281			Bacteroides uniformis	Low Fiber	0.078	0.747	0.495
Bacteroides ovatus	High Fiber	0.081	0.149	0.925			Bacteroides ovatus	Low Fiber	0.086	0.748	0.506
Fusobacterium varium	High Fiber	0.055	0.306	0.015			Fusobacterium varium	Low Fiber	0.069	0.556	0.617
Sarcina perfringens	High Fiber	0.061	0.317	0.155			Sarcina perfringens	Low Fiber	0.042	0.588	0.658
Clostridium baratii	High Fiber	0.082	0.08	0.056			Clostridium baratii	Low Fiber	0.09	0.46	0.37
Enterobacter hormaechei	High Fiber	0.074	0.533	0.568			Enterobacter hormaechei	Low Fiber	0.066	1.082	0.827
Ligilactobacillus ruminis	High Fiber	0.037	0.78	0.685			Ligilactobacillus ruminis	Low Fiber	0.027	1.003	0.749
Enterococcus saccharolyticus	High Fiber	0.037	0.827	0.791			Enterococcus saccharolyticus	Low Fiber	0.037	0.504	0.367
Bifidobacterium adolescentis	High Fiber	0.039	0.736	0.472			Bifidobacterium adolescentis	Low Fiber	0.069	1.189	0.948
Paraclostridium dentum	High Fiber	0.046	0.632	0.487			Paraclostridium dentum	Low Fiber	0.094	1.129	0.921
Dielma fastidiosa	High Fiber	0.07	0.689	0.56			Dielma fastidiosa	Low Fiber	0.132	0.673	0.509
Streptococcus infantarius	High Fiber	-0.013	0.661	0.344			Streptococcus infantarius	Low Fiber	0.075	0.55	0.726
Agathobacter rectalis	High Fiber	0.084	0.672	0.381			Agathobacter rectalis	Low Fiber	0.1	0.549	0.511
Parabacteroides distasonis	High Fiber	0.08	0.621	0.652			Parabacteroides distasonis	Low Fiber	0.132	1.114	0.903
Bacteroides xylanisolvens	High Fiber	0.08	0.91	0.654			Bacteroides xylanisolvens	Low Fiber	0.098	0.561	0.464
Bacteroides bouchesdurhonensis	High Fiber	0.063	0.817	0.828			Bacteroides bouchesdurhonensis	Low Fiber	0.113	0.649	0.51
Holdemanella biformis	High Fiber	0.08	0.753	0.677			Holdemanella biformis	Low Fiber	0.06	0.556	0.607
Streptococcus sp	High Fiber	0.065	0.829	0.689			Streptococcus sp	Low Fiber	0.082	0.751	0.455
Enterococcus lactis	High Fiber	0.079	0.764	0.352			Enterococcus lactis	Low Fiber	0.114	0.587	0.411
Streptococcus lutetiensis	High Fiber	0.086	0.665	0.587			Streptococcus lutetiensis	Low Fiber	0.101	0.411	0.374
Escherichia coli	High Fiber	0.061	0.621	0.389			Escherichia coli	Low Fiber	0.082	0.667	0.68
Bacteroides nordii	High Fiber	0.077	0.666	0.412			Bacteroides nordii	Low Fiber	0.161	0.683	0.478
Clostridium symbiosum	High Fiber	0.059	0.801	0.392			Clostridium symbiosum	Low Fiber	0.134	0.662	0.378
Cetobacterium somerae	High Fiber	0.005	0.501	0.55			Cetobacterium somerae	Low Fiber	0.022	0.554	0.715
*All OD600 values were blank-corrected prior to data export. Therefore, values listed as raw OD600 represent blank-subtracted optical density measurements.
