# Supplementary material for: Protocol for preparing fiber-defined simulated media for growth profiling of diverse human gut bacterial isolates
Source: STAR Protoc. 2026 May 29;7(2):104608. doi: 10.1016/j.xpro.2026.104608 (PMC13240800; doi:10.1016/j.xpro.2026.104608)
Supplement: Data S3. Growth data and summary metrics including ΔOD600 and replicate averages for each strain (Sheets S3A–S3B), related to Step 9 [file mmc3.xlsx]

## Sheet: S3A_growth_data
Strain	Diet	T0_OD	T24_OD	T48_OD	T24 - T0	T48 - T0		Strain	Diet	T0_OD	T24_OD	T48_OD	T24 - T0	T48 - T0
Enterococcus hirae	High Fiber	0.072	0.164	0.092	0.092	0.02		Enterococcus hirae	Low Fiber	0.121	0.813	0.559	0.692	0.438
Bifidobacterium dentium	High Fiber	0.061	0.248	0.293	0.187	0.232		Bifidobacterium dentium	Low Fiber	0.064	0.723	0.507	0.659	0.443
Bacteroides fragilis	High Fiber	0.09	0.232	0.518	0.142	0.428		Bacteroides fragilis	Low Fiber	0.128	0.794	0.634	0.666	0.506
Limosilactobacillus mucosae	High Fiber	0.086	0.387	0.509	0.301	0.423		Limosilactobacillus mucosae	Low Fiber	0.106	0.779	0.641	0.673	0.535
Bariatricus comes	High Fiber	0.08	0.25	0.552	0.17	0.472		Bariatricus comes	Low Fiber	0.088	0.737	0.626	0.649	0.538
Bacteroides intestinalis	High Fiber	0.096	0.147	0.166	0.051	0.07		Bacteroides intestinalis	Low Fiber	0.101	0.655	0.597	0.554	0.496
Phocaeicola dorei	High Fiber	0.102	0.153	0.103	0.051	0.001		Phocaeicola dorei	Low Fiber	0.112	0.602	0.613	0.49	0.501
Bacteroides uniformis	High Fiber	0.075	0.149	0.281	0.074	0.206		Bacteroides uniformis	Low Fiber	0.078	0.747	0.495	0.669	0.417
Bacteroides ovatus	High Fiber	0.081	0.149	0.925	0.068	0.844		Bacteroides ovatus	Low Fiber	0.086	0.748	0.506	0.662	0.42
Fusobacterium varium	High Fiber	0.055	0.306	0.015	0.251	-0.04		Fusobacterium varium	Low Fiber	0.069	0.556	0.617	0.487	0.548
Sarcina perfringens	High Fiber	0.061	0.317	0.155	0.256	0.094		Sarcina perfringens	Low Fiber	0.042	0.588	0.658	0.546	0.616
Clostridium baratii	High Fiber	0.082	0.08	0.056	-0.002	-0.026		Clostridium baratii	Low Fiber	0.09	0.46	0.37	0.37	0.28
Enterobacter hormaechei	High Fiber	0.074	0.533	0.568	0.459	0.494		Enterobacter hormaechei	Low Fiber	0.066	1.082	0.827	1.016	0.761
Ligilactobacillus ruminis	High Fiber	0.037	0.78	0.685	0.743	0.648		Ligilactobacillus ruminis	Low Fiber	0.027	1.003	0.749	0.976	0.722
Enterococcus saccharolyticus	High Fiber	0.037	0.827	0.791	0.79	0.754		Enterococcus saccharolyticus	Low Fiber	0.037	0.504	0.367	0.467	0.33
Bifidobacterium adolescentis	High Fiber	0.039	0.736	0.472	0.697	0.433		Bifidobacterium adolescentis	Low Fiber	0.069	1.189	0.948	1.12	0.879
Paraclostridium dentum	High Fiber	0.046	0.632	0.487	0.586	0.441		Paraclostridium dentum	Low Fiber	0.094	1.129	0.921	1.035	0.827
Dielma fastidiosa	High Fiber	0.07	0.689	0.56	0.619	0.49		Dielma fastidiosa	Low Fiber	0.132	0.673	0.509	0.541	0.377
Streptococcus infantarius	High Fiber	-0.013	0.661	0.344	0.674	0.357		Streptococcus infantarius	Low Fiber	0.075	0.55	0.726	0.475	0.651
Agathobacter rectalis	High Fiber	0.084	0.672	0.381	0.588	0.297		Agathobacter rectalis	Low Fiber	0.1	0.549	0.511	0.449	0.411
Parabacteroides distasonis	High Fiber	0.08	0.621	0.652	0.541	0.572		Parabacteroides distasonis	Low Fiber	0.132	1.114	0.903	0.982	0.771
Bacteroides xylanisolvens	High Fiber	0.08	0.91	0.654	0.83	0.574		Bacteroides xylanisolvens	Low Fiber	0.098	0.561	0.464	0.463	0.366
Bacteroides bouchesdurhonensis	High Fiber	0.063	0.817	0.828	0.754	0.765		Bacteroides bouchesdurhonensis	Low Fiber	0.113	0.649	0.51	0.536	0.397
Holdemanella biformis	High Fiber	0.08	0.753	0.677	0.673	0.597		Holdemanella biformis	Low Fiber	0.06	0.556	0.607	0.496	0.547
Streptococcus sp	High Fiber	0.065	0.829	0.689	0.764	0.624		Streptococcus sp	Low Fiber	0.082	0.751	0.455	0.669	0.373
Enterococcus lactis	High Fiber	0.079	0.764	0.352	0.685	0.273		Enterococcus lactis	Low Fiber	0.114	0.587	0.411	0.473	0.297
Streptococcus lutetiensis	High Fiber	0.086	0.665	0.587	0.579	0.501		Streptococcus lutetiensis	Low Fiber	0.101	0.411	0.374	0.31	0.273
Escherichia coli	High Fiber	0.061	0.621	0.389	0.56	0.328		Escherichia coli	Low Fiber	0.082	0.667	0.68	0.585	0.598
Bacteroides nordii	High Fiber	0.077	0.666	0.412	0.589	0.335		Bacteroides nordii	Low Fiber	0.161	0.683	0.478	0.522	0.317
Clostridium symbiosum	High Fiber	0.059	0.801	0.392	0.742	0.333		Clostridium symbiosum	Low Fiber	0.134	0.662	0.378	0.528	0.244
Cetobacterium somerae	High Fiber	0.005	0.501	0.55	0.496	0.545		Cetobacterium somerae	Low Fiber	0.022	0.554	0.715	0.532	0.693

## Sheet: S3B_summary
High Fiber					Low Fiber
Strain	Diet	T24 - T0	T48 - T0		Strain	Diet	T24 - T0	T48 - T0
Enterococcus hirae	High Fiber	0.092	0.02		Enterococcus hirae	Low Fiber	0.692	0.438
Bifidobacterium dentium	High Fiber	0.187	0.232		Bifidobacterium dentium	Low Fiber	0.659	0.443
Bacteroides fragilis	High Fiber	0.142	0.428		Bacteroides fragilis	Low Fiber	0.666	0.506
Limosilactobacillus mucosae	High Fiber	0.301	0.423		Limosilactobacillus mucosae	Low Fiber	0.673	0.535
Bariatricus comes	High Fiber	0.17	0.472		Bariatricus comes	Low Fiber	0.649	0.538
Bacteroides intestinalis	High Fiber	0.051	0.07		Bacteroides intestinalis	Low Fiber	0.554	0.496
Phocaeicola dorei	High Fiber	0.051	0.001		Phocaeicola dorei	Low Fiber	0.49	0.501
Bacteroides uniformis	High Fiber	0.074	0.206		Bacteroides uniformis	Low Fiber	0.669	0.417
Bacteroides ovatus	High Fiber	0.068	0.844		Bacteroides ovatus	Low Fiber	0.662	0.42
Fusobacterium varium	High Fiber	0.251	-0.04		Fusobacterium varium	Low Fiber	0.487	0.548
Sarcina perfringens	High Fiber	0.256	0.094		Sarcina perfringens	Low Fiber	0.546	0.616
Clostridium baratii	High Fiber	-0.002	-0.026		Clostridium baratii	Low Fiber	0.37	0.28
Enterobacter hormaechei	High Fiber	0.459	0.494		Enterobacter hormaechei	Low Fiber	1.016	0.761
Ligilactobacillus ruminis	High Fiber	0.743	0.648		Ligilactobacillus ruminis	Low Fiber	0.976	0.722
Enterococcus saccharolyticus	High Fiber	0.79	0.754		Enterococcus saccharolyticus	Low Fiber	0.467	0.33
Bifidobacterium adolescentis	High Fiber	0.697	0.433		Bifidobacterium adolescentis	Low Fiber	1.12	0.879
Paraclostridium dentum	High Fiber	0.586	0.441		Paraclostridium dentum	Low Fiber	1.035	0.827
Dielma fastidiosa	High Fiber	0.619	0.49		Dielma fastidiosa	Low Fiber	0.541	0.377
Streptococcus infantarius	High Fiber	0.674	0.357		Streptococcus infantarius	Low Fiber	0.475	0.651
Agathobacter rectalis	High Fiber	0.588	0.297		Agathobacter rectalis	Low Fiber	0.449	0.411
Parabacteroides distasonis	High Fiber	0.541	0.572		Parabacteroides distasonis	Low Fiber	0.982	0.771
Bacteroides xylanisolvens	High Fiber	0.83	0.574		Bacteroides xylanisolvens	Low Fiber	0.463	0.366
Bacteroides bouchesdurhonensis	High Fiber	0.754	0.765		Bacteroides bouchesdurhonensis	Low Fiber	0.536	0.397
Holdemanella biformis	High Fiber	0.673	0.597		Holdemanella biformis	Low Fiber	0.496	0.547
Streptococcus sp	High Fiber	0.764	0.624		Streptococcus sp	Low Fiber	0.669	0.373
Enterococcus lactis	High Fiber	0.685	0.273		Enterococcus lactis	Low Fiber	0.473	0.297
Streptococcus lutetiensis	High Fiber	0.579	0.501		Streptococcus lutetiensis	Low Fiber	0.31	0.273
Escherichia coli	High Fiber	0.56	0.328		Escherichia coli	Low Fiber	0.585	0.598
Bacteroides nordii	High Fiber	0.589	0.335		Bacteroides nordii	Low Fiber	0.522	0.317
Clostridium symbiosum	High Fiber	0.742	0.333		Clostridium symbiosum	Low Fiber	0.528	0.244
Cetobacterium somerae	High Fiber	0.496	0.545		Cetobacterium somerae	Low Fiber	0.532	0.693
