# Supplementary material for: Protocol for preparing fiber-defined simulated media for growth profiling of diverse human gut bacterial isolates
Source: STAR Protoc. 2026 May 29;7(2):104608. doi: 10.1016/j.xpro.2026.104608 (PMC13240800; doi:10.1016/j.xpro.2026.104608)
Supplement: Data S4. Statistical analysis outputs including paired t test and Wilcoxon test results, related to quantification and statistical analysis [file mmc4.xlsx]

## Sheet: S4_Fig3_raw_and_statistics
Strain	Diet	Time_h	OD_600
Enterococcus hirae	High Fiber	0	0.072
Enterococcus hirae	High Fiber	24	0.164
Enterococcus hirae	High Fiber	48	0.092
Enterococcus hirae	Low Fiber	0	0.121
Enterococcus hirae	Low Fiber	24	0.813
Enterococcus hirae	Low Fiber	48	0.559
Bifidobacterium dentium	High Fiber	0	0.061
Bifidobacterium dentium	High Fiber	24	0.248
Bifidobacterium dentium	High Fiber	48	0.293
Bifidobacterium dentium	Low Fiber	0	0.064
Bifidobacterium dentium	Low Fiber	24	0.723
Bifidobacterium dentium	Low Fiber	48	0.507
Bacteroides fragilis	High Fiber	0	0.09
Bacteroides fragilis	High Fiber	24	0.232
Bacteroides fragilis	High Fiber	48	0.518
Bacteroides fragilis	Low Fiber	0	0.128
Bacteroides fragilis	Low Fiber	24	0.794
Bacteroides fragilis	Low Fiber	48	0.634
Limosilactobacillus mucosae	High Fiber	0	0.086
Limosilactobacillus mucosae	High Fiber	24	0.387
Limosilactobacillus mucosae	High Fiber	48	0.509
Limosilactobacillus mucosae	Low Fiber	0	0.106
Limosilactobacillus mucosae	Low Fiber	24	0.779
Limosilactobacillus mucosae	Low Fiber	48	0.641
Bariatricus comes	High Fiber	0	0.08
Bariatricus comes	High Fiber	24	0.25
Bariatricus comes	High Fiber	48	0.552
Bariatricus comes	Low Fiber	0	0.088
Bariatricus comes	Low Fiber	24	0.737
Bariatricus comes	Low Fiber	48	0.626
Bacteroides intestinalis	High Fiber	0	0.096
Bacteroides intestinalis	High Fiber	24	0.147
Bacteroides intestinalis	High Fiber	48	0.166
Bacteroides intestinalis	Low Fiber	0	0.101
Bacteroides intestinalis	Low Fiber	24	0.655
Bacteroides intestinalis	Low Fiber	48	0.597
Phocaeicola dorei	High Fiber	0	0.102
Phocaeicola dorei	High Fiber	24	0.153
Phocaeicola dorei	High Fiber	48	0.103
Phocaeicola dorei	Low Fiber	0	0.112
Phocaeicola dorei	Low Fiber	24	0.602
Phocaeicola dorei	Low Fiber	48	0.613
Bacteroides uniformis	High Fiber	0	0.075
Bacteroides uniformis	High Fiber	24	0.149
Bacteroides uniformis	High Fiber	48	0.281
Bacteroides uniformis	Low Fiber	0	0.078
Bacteroides uniformis	Low Fiber	24	0.747
Bacteroides uniformis	Low Fiber	48	0.495
Bacteroides ovatus	High Fiber	0	0.081
Bacteroides ovatus	High Fiber	24	0.149
Bacteroides ovatus	High Fiber	48	0.925
Bacteroides ovatus	Low Fiber	0	0.086
Bacteroides ovatus	Low Fiber	24	0.748
Bacteroides ovatus	Low Fiber	48	0.506
Fusobacterium varium	High Fiber	0	0.055
Fusobacterium varium	High Fiber	24	0.306
Fusobacterium varium	High Fiber	48	0.015
Fusobacterium varium	Low Fiber	0	0.069
Fusobacterium varium	Low Fiber	24	0.556
Fusobacterium varium	Low Fiber	48	0.617
Sarcina perfringens	High Fiber	0	0.061
Sarcina perfringens	High Fiber	24	0.317
Sarcina perfringens	High Fiber	48	0.155
Sarcina perfringens	Low Fiber	0	0.042
Sarcina perfringens	Low Fiber	24	0.588
Sarcina perfringens	Low Fiber	48	0.658
Clostridium baratii	High Fiber	0	0.082
Clostridium baratii	High Fiber	24	0.08
Clostridium baratii	High Fiber	48	0.056
Clostridium baratii	Low Fiber	0	0.09
Clostridium baratii	Low Fiber	24	0.46
Clostridium baratii	Low Fiber	48	0.37
Enterobacter hormaechei	High Fiber	0	0.074
Enterobacter hormaechei	High Fiber	24	0.533
Enterobacter hormaechei	High Fiber	48	0.568
Enterobacter hormaechei	Low Fiber	0	0.066
Enterobacter hormaechei	Low Fiber	24	1.082
Enterobacter hormaechei	Low Fiber	48	0.827
Ligilactobacillus ruminis	High Fiber	0	0.037
Ligilactobacillus ruminis	High Fiber	24	0.78
Ligilactobacillus ruminis	High Fiber	48	0.685
Ligilactobacillus ruminis	Low Fiber	0	0.027
Ligilactobacillus ruminis	Low Fiber	24	1.003
Ligilactobacillus ruminis	Low Fiber	48	0.749
Enterococcus saccharolyticus	High Fiber	0	0.037
Enterococcus saccharolyticus	High Fiber	24	0.827
Enterococcus saccharolyticus	High Fiber	48	0.791
Enterococcus saccharolyticus	Low Fiber	0	0.037
Enterococcus saccharolyticus	Low Fiber	24	0.504
Enterococcus saccharolyticus	Low Fiber	48	0.367
Bifidobacterium adolescentis	High Fiber	0	0.039
Bifidobacterium adolescentis	High Fiber	24	0.736
Bifidobacterium adolescentis	High Fiber	48	0.472
Bifidobacterium adolescentis	Low Fiber	0	0.069
Bifidobacterium adolescentis	Low Fiber	24	1.189
Bifidobacterium adolescentis	Low Fiber	48	0.948
Paraclostridium dentum	High Fiber	0	0.046
Paraclostridium dentum	High Fiber	24	0.632
Paraclostridium dentum	High Fiber	48	0.487
Paraclostridium dentum	Low Fiber	0	0.094
Paraclostridium dentum	Low Fiber	24	1.129
Paraclostridium dentum	Low Fiber	48	0.921
Dielma fastidiosa	High Fiber	0	0.07
Dielma fastidiosa	High Fiber	24	0.689
Dielma fastidiosa	High Fiber	48	0.56
Dielma fastidiosa	Low Fiber	0	0.132
Dielma fastidiosa	Low Fiber	24	0.673
Dielma fastidiosa	Low Fiber	48	0.509
Streptococcus infantarius	High Fiber	0	-0.013
Streptococcus infantarius	High Fiber	24	0.661
Streptococcus infantarius	High Fiber	48	0.344
Streptococcus infantarius	Low Fiber	0	0.075
Streptococcus infantarius	Low Fiber	24	0.55
Streptococcus infantarius	Low Fiber	48	0.726
Agathobacter rectalis	High Fiber	0	0.084
Agathobacter rectalis	High Fiber	24	0.672
Agathobacter rectalis	High Fiber	48	0.381
Agathobacter rectalis	Low Fiber	0	0.1
Agathobacter rectalis	Low Fiber	24	0.549
Agathobacter rectalis	Low Fiber	48	0.511
Parabacteroides distasonis	High Fiber	0	0.08
Parabacteroides distasonis	High Fiber	24	0.621
Parabacteroides distasonis	High Fiber	48	0.652
Parabacteroides distasonis	Low Fiber	0	0.132
Parabacteroides distasonis	Low Fiber	24	1.114
Parabacteroides distasonis	Low Fiber	48	0.903
Bacteroides xylanisolvens	High Fiber	0	0.08
Bacteroides xylanisolvens	High Fiber	24	0.91
Bacteroides xylanisolvens	High Fiber	48	0.654
Bacteroides xylanisolvens	Low Fiber	0	0.098
Bacteroides xylanisolvens	Low Fiber	24	0.561
Bacteroides xylanisolvens	Low Fiber	48	0.464
Bacteroides bouchesdurhonensis	High Fiber	0	0.063
Bacteroides bouchesdurhonensis	High Fiber	24	0.817
Bacteroides bouchesdurhonensis	High Fiber	48	0.828
Bacteroides bouchesdurhonensis	Low Fiber	0	0.113
Bacteroides bouchesdurhonensis	Low Fiber	24	0.649
Bacteroides bouchesdurhonensis	Low Fiber	48	0.51
Holdemanella biformis	High Fiber	0	0.08
Holdemanella biformis	High Fiber	24	0.753
Holdemanella biformis	High Fiber	48	0.677
Holdemanella biformis	Low Fiber	0	0.06
Holdemanella biformis	Low Fiber	24	0.556
Holdemanella biformis	Low Fiber	48	0.607
Streptococcus sp	High Fiber	0	0.065
Streptococcus sp	High Fiber	24	0.829
Streptococcus sp	High Fiber	48	0.689
Streptococcus sp	Low Fiber	0	0.082
Streptococcus sp	Low Fiber	24	0.751
Streptococcus sp	Low Fiber	48	0.455
Enterococcus lactis	High Fiber	0	0.079
Enterococcus lactis	High Fiber	24	0.764
Enterococcus lactis	High Fiber	48	0.352
Enterococcus lactis	Low Fiber	0	0.114
Enterococcus lactis	Low Fiber	24	0.587
Enterococcus lactis	Low Fiber	48	0.411
Streptococcus lutetiensis	High Fiber	0	0.086
Streptococcus lutetiensis	High Fiber	24	0.665
Streptococcus lutetiensis	High Fiber	48	0.587
Streptococcus lutetiensis	Low Fiber	0	0.101
Streptococcus lutetiensis	Low Fiber	24	0.411
Streptococcus lutetiensis	Low Fiber	48	0.374
Escherichia coli	High Fiber	0	0.061
Escherichia coli	High Fiber	24	0.621
Escherichia coli	High Fiber	48	0.389
Escherichia coli	Low Fiber	0	0.082
Escherichia coli	Low Fiber	24	0.667
Escherichia coli	Low Fiber	48	0.68
Bacteroides nordii	High Fiber	0	0.077
Bacteroides nordii	High Fiber	24	0.666
Bacteroides nordii	High Fiber	48	0.412
Bacteroides nordii	Low Fiber	0	0.161
Bacteroides nordii	Low Fiber	24	0.683
Bacteroides nordii	Low Fiber	48	0.478
Clostridium symbiosum	High Fiber	0	0.059
Clostridium symbiosum	High Fiber	24	0.801
Clostridium symbiosum	High Fiber	48	0.392
Clostridium symbiosum	Low Fiber	0	0.134
Clostridium symbiosum	Low Fiber	24	0.662
Clostridium symbiosum	Low Fiber	48	0.378
Cetobacterium somerae	High Fiber	0	0.005
Cetobacterium somerae	High Fiber	24	0.501
Cetobacterium somerae	High Fiber	48	0.55
Cetobacterium somerae	Low Fiber	0	0.022
Cetobacterium somerae	Low Fiber	24	0.554
Cetobacterium somerae	Low Fiber	48	0.715
